# Supplementary material for: Improved Performance of Graphene in Heat Dissipation when Combined with an Orientated Magnetic Carbon Fiber Skeleton under Low-Temperature Thermal Annealing
Source: Materials (Basel). 2019 Mar 22;12(6):954. doi: 10.3390/ma12060954 (PMC6471763; doi:10.3390/ma12060954)
Supplement: Supplementary file 1 [file materials-12-00954-s001.zip]

Archive with 3 entries (2 files):
- materials-469100-supplementary/
- materials-469100-supplementary/materials-469100-supplementary.pdf
- materials-469100-supplementary/Video S1.mp4
